# Supplementary material for: Possible recombination between two variants of concern in a COVID-19 patient
Source: Emerg Microbes Infect. 2022 Feb 10;11(1):552–5. doi: 10.1080/22221751.2022.2032375 (PMC8843165; doi:10.1080/22221751.2022.2032375)
Supplement: Supplemental Material [file TEMI_A_2032375_SM2766.xlsx]

## Sheet: Sheet1
Supplementary Table 4: The sequecing depth and allele frequency of 60 variation sites.
Genome position	Wuhan-Hu-1 (Reference)	51C (Delta-I)	49E (Beta)	49H Timepoint T1			49H Timepoint T2			49H Timepoint T3
				Depth	Allele frequency		Depth	Allele frequency		Depth	Allele frequency
					Delta-I	Beta		Delta-I	Beta		Delta-I	Beta
174	G	G	T	573	0.31	0.69	771	0.34	0.66	42	0.55	0.45
210	G	T	G	756	0.28	0.72	961	0.32	0.68	48	0.5	0.5
410	G	T	G	3503	0.25	0.75	4334	0.42	0.58	655	0.76	0.23
510	GTCATGTTA	DEL-9bp	GTCATGTTA	4930	0.23	0.77	6026	0.38	0.62	850	0.67	0.22
1059	C	C	T	2171	0.22	0.78	2514	0.44	0.56	70	1	0
2692	A	A	T	1378	0.62	0.38	1212	0.63	0.37	58	1	0
5184	C	T	C	147	0.96	0.03	173	0.87	0.13	0	NA	NA
5230	G	G	T	135	0.97	0.03	150	0.85	0.15	1	NA	NA
5584	A	G	A	1292	0.92	0.07	1621	0.87	0.13	250	0.95	0.05
5839	A	A	G	158	0.18	0.82	558	0.06	0.94	3	NA	NA
9429	T	C	T	1829	0.94	0.06	1894	0.87	0.13	104	0.93	0.07
9891	C	T	C	324	0.9	0.1	492	0.79	0.21	10	0.9	0.1
10323	A	A	G	2917	0.91	0.09	2834	0.83	0.17	233	0.79	0.21
11288	DEL-9bp	TCTGGTTTT	DEL-9bp	3212	0.95	0.05	3278	0.9	0.11	359	1	0
11418	T	C	T	1208	0.9	0.1	971	0.82	0.18	89	1	0
11514	C	T	C	1419	0.88	0.11	1085	0.82	0.18	111	0.98	0.02
13019	C	T	C	2777	0.9	0.1	3047	0.87	0.13	335	0.98	0.02
15451	G	A	G	4683	0.91	0.09	3886	0.89	0.11	900	0.91	0.09
16466	C	T	C	268	0.87	0.13	282	0.82	0.18	14	0.64	0.36
18503	A	A	G	4563	0.89	0.11	5040	0.9	0.1	978	0.84	0.16
18981	C	C	T	2187	0.91	0.09	2295	0.94	0.06	286	0.87	0.13
19164	C	C	T	2569	0.91	0.08	2750	0.93	0.07	237	0.81	0.19
21618	C	G	C	413	0.92	0.08	408	0.94	0.06	20	1	0
21801	A	A	C	313	0.37	0.63	398	0.26	0.74	17	0.29	0.71
21987	G	A	G	243	0.62	0.37	245	0.58	0.42	15	0.53	0.47
22029	AGTTCA	DEL-6bp	AGTTCA	257	0.59	0.41	216	0.63	0.37	10	1	0
22206	A	A	G	216	0.37	0.52	171	0.54	0.46	3	NA	NA
22227	C	T	C	212	0.37	0.63	183	0.51	0.49	3	NA	NA
22281	CTTTACTTG	CTTTACTTG	DEL-9bp	109	0.56	0.44	105	0.59	0.41	2	NA	NA
22813	G	G	T	1113	0.92	0.08	1075	0.95	0.05	86	1	0
22917	T	G	T	61	0.97	0.03	86	0.99	0.01	1	NA	NA
22995	C	A	C	85	0.95	0.05	122	0.92	0.08	1	NA	NA
23012	G	G	A	79	0.92	0.08	117	0.92	0.08	2	NA	NA
23063	A	A	T	76	0.96	0.04	119	0.93	0.07	1	NA	NA
23233	A	A	G	4934	0.9	0.1	4024	0.91	0.09	336	1	0
23604	C	G	C	1151	0.91	0.09	1496	0.85	0.15	15	1	0
23664	C	C	T	1140	0.92	0.08	1429	0.86	0.14	14	1	0
23996	C	C	T	3181	0.86	0.14	3648	0.9	0.1	77	1	0
24410	G	A	G	324	0.9	0.1	207	0.9	0.1	23	1	0
25469	C	T	C	4717	0.91	0.09	5308	0.92	0.08	188	0.99	0
25563	G	G	T	3766	0.92	0.08	4107	0.93	0.07	152	1	0
25708	C	C	T	344	0.9	0.1	299	0.87	0.13	3	NA	NA
25904	C	C	T	323	0.93	0.07	276	0.89	0.11	0	NA	NA
26456	C	C	T	901	0.91	0.09	770	0.9	0.1	7	1	0
26767	T	C	T	4988	0.91	0.09	4514	0.87	0.13	472	0.62	0.38
27572	GCACTCAATTT	DEL-9bp	GCACTCAATTT	91	0.89	0.11	30	0.86	0.14	2	NA	NA
27638	T	C	T	105	0.9	0.1	25	0.96	0.04	2	NA	NA
27677	A	C	A	91	0.89	0.11	27	0.93	0.07	1	NA	NA
27752	C	T	C	73	0.95	0.05	31	0.9	0.1	0	NA	NA
28048	G	G	T	282	0.91	0.09	218	0.85	0.15	3	NA	NA
28248	GATTTC	DEL-6bp	GATTTC	8862	0.81	0.19	7689	0.74	0.26	810	0.99	0
28253	C	C	T	9040	0.81	0.19	7847	0.74	0.26	815	0.99	0
28271	A	DEL-1bp	A	8874	0.82	0.18	7722	0.75	0.25	818	1	0
28461	A	G	A	2839	0.9	0.1	2144	0.86	0.14	220	0.88	0.12
28706	C	C	T	3088	0.91	0.08	2411	0.89	0.11	209	0.91	0.09
28881	G	T	G	2738	0.92	0.08	1955	0.91	0.09	55	0.93	0.07
28887	C	C	T	2785	0.92	0.08	1980	0.91	0.09	55	0.93	0.07
29149	C	C	T	11133	0.92	0.08	9635	0.88	0.12	2176	0.93	0.07
29742	G	T	G	3149	0.93	0.07	3131	0.86	0.14	851	0.83	0.17
29743	C	C	T	3142	0.93	0.07	3137	0.86	0.14	848	0.83	0.17
